# Supplementary material for: Experimental evidence for social learning in semi-natural, wild-type Norway rats
Source: Sci Rep. 2025 Oct 27;15:37364. doi: 10.1038/s41598-025-25316-6 (PMC12559377; doi:10.1038/s41598-025-25316-6)
Supplement: Supplementary file 9 — Supplementary Material 9 [file 41598_2025_25316_MOESM9_ESM.r]

setwd("insertpathtoworkingdirectory")

rm(list=ls())
sessionInfo()

install.packages("pacman")
pacman::p_load(lme4, lmerTest, car, survival, coxme, frailtypack, ggplot2, ggforce, effects, gridExtra, ggpattern, dplyr)

load("social_learning.RData")

load("latency_first_success_naive_rats.RData")
load("ratssit_naive_rats.RData")
load("numb_success_byenclosure.RData")
load("ratssit_allrats.RData")
load("newliw.RData")
load("likelihood_useofinnovation_successes_data.RData")
load("innovate_allrats.RData")


overdisp_fun <- function(model) {
  rdf <- df.residual(model)
  rp <- residuals(model,type="pearson")
  Pearson.chisq <- sum(rp^2)
  prat <- Pearson.chisq/rdf
  pval <- pchisq(Pearson.chisq, df=rdf, lower.tail=FALSE)
  c(chisq=Pearson.chisq,ratio=prat,rdf=rdf,p=pval)
}

#Latency to first success and figure####

#no theoretically important random slopes
latency_first_success_naive_rats <- within(latency_first_success_naive_rats, relatedness <- relevel(relatedness, ref = "Mixed"))
latency_first_success_naive_rats <- within(latency_first_success_naive_rats, Numberofexperiencedrats <- relevel(Numberofexperiencedrats, ref = "0"))
latency_first_success_naive_rats_coxme <- coxme(Surv(tstart, tstop, acquired) ~ relatedness + Numberofexperiencedrats + seesawchange + (1|enclosure), data = latency_first_success_naive_rats)
latency_first_success_naive_rats_coxph <- coxph(Surv(tstart, tstop, acquired) ~ relatedness + Numberofexperiencedrats + seesawchange, data = latency_first_success_naive_rats)

xx_cox.zph <- cox.zph(latency_first_success_naive_rats_coxme, global = T) #proportional hazard assumption met
xx_cox.zph
plot(xx_cox.zph)

#change the reference level
latency_first_success_naive_rats <- within(latency_first_success_naive_rats, relatedness <- relevel(relatedness, ref = "No siblings"))
latency_first_success_naive_rats <- within(latency_first_success_naive_rats, Numberofexperiencedrats <- relevel(Numberofexperiencedrats, ref = "2"))
latency_first_success_naive_rats_coxme2 <- coxme(Surv(tstart, tstop, acquired) ~ relatedness + Numberofexperiencedrats + seesawchange + (1|enclosure), data = latency_first_success_naive_rats)
latency_first_success_naive_rats_coxph2 <- coxph(Surv(tstart, tstop, acquired) ~ relatedness + Numberofexperiencedrats + seesawchange, data = latency_first_success_naive_rats)

xx_cox.zph2 <- cox.zph(latency_first_success_naive_rats_coxme2, global = T) #proportional hazard assumption met
xx_cox.zph2
plot(xx_cox.zph2)

#null model 
latency_first_success_naive_rats_coxme_null <- coxme(Surv(tstart, tstop, acquired) ~ seesawchange + (1|enclosure), data = latency_first_success_naive_rats)

#full-null model comparison
anova(latency_first_success_naive_rats_coxme_null, latency_first_success_naive_rats_coxme)


#estimates and p values
latency_first_success_naive_rats_coxme
latency_first_success_naive_rats_coxme2

summary(latency_first_success_naive_rats_coxme)$coefficients
xx_coef_latency=cbind(orig=coef(latency_first_success_naive_rats_coxme), 
                      confint(object=latency_first_success_naive_rats_coxme))
round(xx_coef_latency, 3)
xx_coef_latency2=cbind(orig=exp(coef(latency_first_success_naive_rats_coxme)), 
                       exp(confint(object=latency_first_success_naive_rats_coxme)))
round(xx_coef_latency2, 3)

summary(latency_first_success_naive_rats_coxme2)$coefficients
xx_coef_latency3=cbind(orig=coef(latency_first_success_naive_rats_coxme2), 
                       confint(object=latency_first_success_naive_rats_coxme2))
round(xx_coef_latency3, 3)
xx_coef_latency4=cbind(orig=exp(coef(latency_first_success_naive_rats_coxme2)), 
                       exp(confint(object=latency_first_success_naive_rats_coxme2)))
round(xx_coef_latency4, 3)

#Figure 3
library("survminer")
firstopening_survfit <-survfit(Surv(timetofirstopening_h,successful)~relatedness + Numberofexperiencedrats ,data=ratssit_naive_rats)
o1 <- ggsurvplot(firstopening_survfit, data = ratssit_naive_rats,     
                 linetype = c("longdash", "dashed", "dotdash", "solid", "dotted", "twodash"), 
                 #palette = "grey",
                 palette = c("grey80", "grey10", "grey60", "grey0","grey50", "grey20"),
                 #palette = c("black", "black", "black", "black","black", "black"),
                 censor = FALSE,
                 xlab = "Time (h) to first successful seesaw manipulation", xlim = c(0,410), 
                 ylab = "Survival function", legend.title = "Colonies", legend = c(0.85,0.15), #legend.title = "Colonies", 
                 font.x = c(30,"bold"), font.y = c(30,"bold"), font.tickslab = c(20,"bold"), font.legend = c(20,"bold"), break.time.by = 50, pval = FALSE,
                 #legend.labs = c("Mixed, 0", "Mixed, 4", "No, 2", "No, 4", "Full, 0", "Full, 2")) 
                 legend.labs = c("Mixed sibling and 0", "Mixed sibling and 4", "No sibling and 2", "No sibling and 4", "Full sibling and 0", "Full sibling and 2"))   
o1


o1b <- ggplot(numb_success_byenclosure, aes(x=Day, y=csum, group=Enclosure)) +
  geom_line(aes(linetype=Enclosure,colour= factor(Enclosure)),linewidth=0.8)+
  geom_point(aes(colour = factor(Enclosure)))+
  #labs(title = "B)")+
  scale_colour_manual(values = c("grey20","grey10","grey60","grey50","grey80","grey0"))+
  facet_zoom(ylim = c(0, 10)) +
  scale_x_continuous(name="Observation days",breaks=seq(0,26,2),limits=c(0, 26)) + scale_y_continuous(name="Cumulative number of successes") +
  scale_linetype_manual(name="Colonies",
                        breaks=c("1", "2", "3","4","5","6"),
                        labels = c("Full sibling and 2", "Mixed sibling and 4", "No sibling and 2", "Full sibling and 0", "Mixed sibling and 0", "No sibling and 4"),
                        values= c("twodash", "dashed", "dotdash", "dotted", "longdash", "solid"))+
  theme_bw(base_size=30) + 
  theme(plot.title = element_text(size=30,color="black",hjust=-0.075, face="bold")) +
  theme (legend.position = "none") + theme(panel.border = element_blank(), panel.grid.major = element_blank(),panel.grid.minor = element_blank(), axis.line = element_line(colour = "black"))+
  theme(axis.title.x = element_text(size=30,colour ="black", face="bold"))+ theme(axis.title.y = element_text(size=30,colour ="black", face="bold"))+ 
  theme(axis.text = element_text(size = 20,colour="black",color ="black", face="bold"))
o1b


#Number times naive rats were near the seesaw before 1st success when another sat on the lever: Attending to the apparatus prior to first success####

#no theoretically important random slopes

ratssit_naive_rats <- within(ratssit_naive_rats, Numberofexperiencedrats <- relevel(Numberofexperiencedrats, ref = "0"))
ratssit_naive_rats <- within(ratssit_naive_rats, relatedness <- relevel(relatedness, ref = "Mixed"))
m_nearbefore1stsuccess_naive <- glmer.nb(numberplatformbefore1stsuccess ~ relatedness + Numberofexperiencedrats + offset(log(timetofirstopening_h)) + (1|enclosure_asfactor), data= ratssit_naive_rats) 

m_nearbefore1stsuccess_naive_quasi_poi <- glmer(numberplatformbefore1stsuccess ~ relatedness + Numberofexperiencedrats + offset(log(timetofirstopening_h)) + (1|enclosure_asfactor) + (1|X), family = "poisson", data= ratssit_naive_rats) 

#run model with difference reference level
ratssit_naive_rats <- within(ratssit_naive_rats, Numberofexperiencedrats <- relevel(Numberofexperiencedrats, ref = "2"))
ratssit_naive_rats <- within(ratssit_naive_rats, relatedness <- relevel(relatedness, ref = "No siblings"))
m_nearbefore1stsuccess_naive2 <- glmer.nb(numberplatformbefore1stsuccess ~ relatedness + Numberofexperiencedrats + offset(log(timetofirstopening_h)) + (1|enclosure_asfactor), data= ratssit_naive_rats) 

m_nearbefore1stsuccess_naive_quasi_poi2 <- glmer(numberplatformbefore1stsuccess ~ relatedness + Numberofexperiencedrats + offset(log(timetofirstopening_h)) + (1|enclosure_asfactor) + (1|X), family = "poisson", data= ratssit_naive_rats) 


#overdispersion
overdisp_fun(m_nearbefore1stsuccess_naive)#ratio value > 1.2, as such residuals may be overdispersed
overdisp_fun(m_nearbefore1stsuccess_naive_quasi_poi)#ratio value = 1.14, as such residuals are not overdispersed

#no evidence of multicollinearity
car::vif(m_nearbefore1stsuccess_naive_quasi_poi)[,3]^2 

#null model
ratssit_naive_rats <- within(ratssit_naive_rats, Numberofexperiencedrats <- relevel(Numberofexperiencedrats, ref = "0"))
ratssit_naive_rats <- within(ratssit_naive_rats, relatedness <- relevel(relatedness, ref = "Mixed"))
m_nearbefore1stsuccess_naive_quasi_poi_null <- glmer(numberplatformbefore1stsuccess ~ 1 + offset(log(timetofirstopening_h)) + (1|enclosure_asfactor) + (1|X), family = "poisson", data= ratssit_naive_rats) 

#full-null model comparison
anova(m_nearbefore1stsuccess_naive_quasi_poi_null, m_nearbefore1stsuccess_naive_quasi_poi)

#model assumption about normally distributed random effects
summary(m_nearbefore1stsuccess_naive_quasi_poi)$varcor
ranef.diagn.plot(m_nearbefore1stsuccess_naive_quasi_poi)

#random effects
logLik(m_nearbefore1stsuccess_naive_quasi_poi)
summary(m_nearbefore1stsuccess_naive_quasi_poi)$ngrps

#number of random effects
nrow(as.data.frame(summary(m_nearbefore1stsuccess_naive_quasi_poi)$varcor))

#estimation
summary(m_nearbefore1stsuccess_naive_quasi_poi)
summary(m_nearbefore1stsuccess_naive_quasi_poi2)

piattend <- as.data.frame(predictorEffect("Numberofexperiencedrats", m_nearbefore1stsuccess_naive_quasi_poi))
piattend
min(ratssit_naive_rats$numberplatformbefore1stsuccess);max(ratssit_naive_rats$numberplatformbefore1stsuccess)

piattendpriorto1stsuccess <- ggplot(data=piattend,aes(x=piattend$Numberofexperiencedrats,y=piattend$fit))+labs(x="Number of experienced rats")+labs(y="Attending to the apparatus")+
  geom_point(size=6)+
  geom_errorbar(aes(ymin=piattend$lower,ymax=piattend$upper),width=0.25,size=1.5)+
  scale_y_continuous(limits=c(-0.5,500),breaks=seq(0,500,50))+theme_bw(30)+theme(panel.border = element_rect(colour = "black"), panel.grid.major = element_blank(), panel.grid.minor = element_blank())+
  theme(plot.title = element_text(size=18,color="black"))+ theme(axis.title.x = element_text(size=30,colour ="black", face="bold"))+ theme(axis.title.y = element_text(size=30,colour ="black", face="bold"))+ theme(axis.text = element_text(size = 20,colour="black",color ="black", face="bold"))
piattendpriorto1stsuccess
piattendpriorto1stsuccess_with_rawdata <- piattendpriorto1stsuccess + geom_jitter(data = ratssit_naive_rats,
                                                                                  mapping = aes(x = Numberofexperiencedrats, y = numberplatformbefore1stsuccess),position=position_jitter(width = 0.2, height = 0))
piattendpriorto1stsuccess_with_rawdata

#Number of times naive rats witness conspecifics successfully manipulate the seesaw before 1st success####

#no theoretically important random slopes

ratssit_naive_rats <- within(ratssit_naive_rats, Numberofexperiencedrats <- relevel(Numberofexperiencedrats, ref = "0"))
ratssit_naive_rats <- within(ratssit_naive_rats, relatedness <- relevel(relatedness, ref = "Mixed"))
m_witnessbefore1stsuccess_naive <-glmer.nb(numb_witnessed_successby_others_priortoacquisition ~ relatedness + Numberofexperiencedrats + offset(log(timetofirstopening_h)) + (1|enclosure_asfactor), data= ratssit_naive_rats)

m_witnessbefore1stsuccess_naive_quasi_poi <-glmer(numb_witnessed_successby_others_priortoacquisition ~ relatedness + Numberofexperiencedrats  + (1|enclosure_asfactor) + (1|X) + offset(log(timetofirstopening_h)), family = "poisson", data= ratssit_naive_rats)


#running model with different reference level
ratssit_naive_rats <- within(ratssit_naive_rats, Numberofexperiencedrats <- relevel(Numberofexperiencedrats, ref = "2"))
ratssit_naive_rats <- within(ratssit_naive_rats, relatedness <- relevel(relatedness, ref = "No siblings"))
m_witnessbefore1stsuccess_naive2 <-glmer.nb(numb_witnessed_successby_others_priortoacquisition ~ relatedness + Numberofexperiencedrats + offset(log(timetofirstopening_h)) + (1|enclosure_asfactor), data= ratssit_naive_rats)

m_witnessbefore1stsuccess_naive_quasi_poi2 <-glmer(numb_witnessed_successby_others_priortoacquisition ~ relatedness + Numberofexperiencedrats  + (1|enclosure_asfactor) + (1|X) + offset(log(timetofirstopening_h)), family = "poisson", data= ratssit_naive_rats)


#overdispersion 
overdisp_fun(m_witnessbefore1stsuccess_naive)#ratio value > 1.2, as such residuals may be overdispersed
overdisp_fun(m_witnessbefore1stsuccess_naive_quasi_poi) #residuals are not overdispersed

#no evidence of multicollinearity
car::vif(m_witnessbefore1stsuccess_naive_quasi_poi)[,3]^2

#null model
ratssit_naive_rats <- within(ratssit_naive_rats, Numberofexperiencedrats <- relevel(Numberofexperiencedrats, ref = "0"))
ratssit_naive_rats <- within(ratssit_naive_rats, relatedness <- relevel(relatedness, ref = "Mixed"))
m_witnessbefore1stsuccess_naive_null <-glmer.nb(numb_witnessed_successby_others_priortoacquisition ~ 1 + offset(log(timetofirstopening_h)) + (1|enclosure_asfactor), data= ratssit_naive_rats)

m_witnessbefore1stsuccess_naive_quasi_poi_null <-glmer(numb_witnessed_successby_others_priortoacquisition ~ 1 + (1|enclosure_asfactor) + (1|X) + offset(log(timetofirstopening_h)), family = "poisson", data= ratssit_naive_rats)

#full-null model comparison
anova(m_witnessbefore1stsuccess_naive_quasi_poi_null, m_witnessbefore1stsuccess_naive_quasi_poi)

#model assumption about normally distributed random effects
summary(m_witnessbefore1stsuccess_naive_quasi_poi)$varcor
ranef.diagn.plot(m_witnessbefore1stsuccess_naive_quasi_poi)

#random effects
logLik(m_witnessbefore1stsuccess_naive_quasi_poi)
summary(m_witnessbefore1stsuccess_naive_quasi_poi)$ngrps

#number of random effects
nrow(as.data.frame(summary(m_witnessbefore1stsuccess_naive_quasi_poi)$varcor))

#estimation
summary(m_witnessbefore1stsuccess_naive_quasi_poi)
summary(m_witnessbefore1stsuccess_naive_quasi_poi2)


piwitness <- as.data.frame(predictorEffect("Numberofexperiencedrats", m_witnessbefore1stsuccess_naive_quasi_poi))
piwitness
min(ratssit_naive_rats$numb_witnessed_successby_others_priortoacquisition);max(ratssit_naive_rats$numb_witnessed_successby_others_priortoacquisition)

piwitnesspriorto1stsuccess <- ggplot(data=piwitness,aes(x=piwitness$Numberofexperiencedrats,y=piwitness$fit))+labs(x="Number of experienced rats")+labs(y="Witness conspecifics")+
  geom_point(size=6)+
  geom_errorbar(aes(ymin=piwitness$lower,ymax=piwitness$upper),width=0.25,size=1.5)+
  scale_y_continuous(limits=c(-0.5,800),breaks=seq(0,800,50))+theme_bw(30)+theme(panel.border = element_rect(colour = "black"), panel.grid.major = element_blank(), panel.grid.minor = element_blank())+
  theme(plot.title = element_text(size=18,color="black"))+ theme(axis.title.x = element_text(size=30,colour ="black", face="bold"))+ theme(axis.title.y = element_text(size=30,colour ="black", face="bold"))+ theme(axis.text = element_text(size = 20,colour="black",color ="black", face="bold"))
piwitnesspriorto1stsuccess
piwitnesspriorto1stsuccess_with_rawdata <- piwitnesspriorto1stsuccess + geom_jitter(data = ratssit_naive_rats,
                                                                                    mapping = aes(x = Numberofexperiencedrats, y = numb_witnessed_successby_others_priortoacquisition),position=position_jitter(width = 0.2, height = 0))
piwitnesspriorto1stsuccess_with_rawdata


#Number times naive rats ate before 1st success when another sat on the lever#####

ratssit_naive_rats <- within(ratssit_naive_rats, Numberofexperiencedrats <- relevel(Numberofexperiencedrats, ref = "0"))
ratssit_naive_rats <- within(ratssit_naive_rats, relatedness <- relevel(relatedness, ref = "Mixed"))
m_eatbefore1stsuccess_naive <-glmer.nb(numbereatbefore1stsuccess ~ relatedness + Numberofexperiencedrats  + (1|enclosure_asfactor) + offset(log(timetofirstopening_h)), data= ratssit_naive_rats)

m_eatbefore1stsuccess_naive_quasi_poi <-glmer(numbereatbefore1stsuccess ~ relatedness + Numberofexperiencedrats  + (1|enclosure_asfactor) + (1|X) + offset(log(timetofirstopening_h)), family = "poisson",control = glmerControl(optimizer="bobyqa", optCtrl=list(maxfun=100000)), data= ratssit_naive_rats)

#running model with different reference level
ratssit_naive_rats <- within(ratssit_naive_rats, Numberofexperiencedrats <- relevel(Numberofexperiencedrats, ref = "2"))
ratssit_naive_rats <- within(ratssit_naive_rats, relatedness <- relevel(relatedness, ref = "No siblings"))
m_eatbefore1stsuccess_naive2 <-glmer.nb(numbereatbefore1stsuccess ~ relatedness + Numberofexperiencedrats  + (1|enclosure_asfactor) + offset(log(timetofirstopening_h)), data= ratssit_naive_rats)

m_eatbefore1stsuccess_naive_quasi_poi2 <-glmer(numbereatbefore1stsuccess ~ relatedness + Numberofexperiencedrats  + (1|enclosure_asfactor) + (1|X) + offset(log(timetofirstopening_h)), family = "poisson",control = glmerControl(optimizer="bobyqa", optCtrl=list(maxfun=100000)), data= ratssit_naive_rats)


#overdispersion 
overdisp_fun(m_eatbefore1stsuccess_naive)#ratio value > 1.2, as such residuals may be overdispersed
overdisp_fun(m_eatbefore1stsuccess_naive_quasi_poi)#residuals are not overdispersed


#multicollinearity
car::vif(m_eatbefore1stsuccess_naive_quasi_poi)[,3]^2 #no evidence of multicollinearity

#null model
ratssit_naive_rats <- within(ratssit_naive_rats, Numberofexperiencedrats <- relevel(Numberofexperiencedrats, ref = "0"))
ratssit_naive_rats <- within(ratssit_naive_rats, relatedness <- relevel(relatedness, ref = "Mixed"))
m_eatbefore1stsuccess_naive_quasi_poi_null <-glmer(numbereatbefore1stsuccess ~ 1 + (1|enclosure_asfactor) + (1|X) + offset(log(timetofirstopening_h)), family = "poisson",control = glmerControl(optimizer="bobyqa", optCtrl=list(maxfun=100000)), data= ratssit_naive_rats)

#full-null model comparison
anova(m_eatbefore1stsuccess_naive_quasi_poi_null, m_eatbefore1stsuccess_naive_quasi_poi)

#model assumption about normally distributed random effects
summary(m_eatbefore1stsuccess_naive_quasi_poi)$varcor
ranef.diagn.plot(m_eatbefore1stsuccess_naive_quasi_poi)

#random effects
logLik(m_eatbefore1stsuccess_naive_quasi_poi)
summary(m_eatbefore1stsuccess_naive_quasi_poi)$ngrps

#number of random effects
nrow(as.data.frame(summary(m_eatbefore1stsuccess_naive_quasi_poi)$varcor))

#estimation
summary(m_eatbefore1stsuccess_naive_quasi_poi)
summary(m_eatbefore1stsuccess_naive_quasi_poi2)

pieat <- as.data.frame(predictorEffect("Numberofexperiencedrats", m_eatbefore1stsuccess_naive_quasi_poi))
pieat
min(ratssit_naive_rats$numbereatbefore1stsuccess);max(ratssit_naive_rats$numbereatbefore1stsuccess)

pieatpriorto1stsuccess <- ggplot(data=pieat,aes(x=pieat$Numberofexperiencedrats,y=pieat$fit))+labs(x="Number of experienced rats")+labs(y="Eat food rewards")+
  geom_point(size=6)+
  geom_errorbar(aes(ymin=pieat$lower,ymax=pieat$upper),width=0.25,size=1.5)+
  scale_y_continuous(limits=c(-0.5,650),breaks=seq(0,650,50))+theme_bw(30)+theme(panel.border = element_rect(colour = "black"), panel.grid.major = element_blank(), panel.grid.minor = element_blank())+
  theme(plot.title = element_text(size=18,color="black"))+ theme(axis.title.x = element_text(size=30,colour ="black", face="bold"))+ theme(axis.title.y = element_text(size=30,colour ="black", face="bold"))+ theme(axis.text = element_text(size = 20,colour="black",color ="black", face="bold"))
pieatpriorto1stsuccess
pieatpriorto1stsuccess_with_rawdata <- pieatpriorto1stsuccess + geom_jitter(data = ratssit_naive_rats,
                                                                            mapping = aes(x = Numberofexperiencedrats, y = numbereatbefore1stsuccess),position=position_jitter(width = 0.2, height = 0))
pieatpriorto1stsuccess_with_rawdata


#Intervals between successes####
summary(newliw)
newliw <- within(newliw, Numberofexperiencedrats <- relevel(Numberofexperiencedrats, ref = "0"))
newliw <- within(newliw, Relatedness <- relevel(Relatedness, ref = "Mixed"))
fitnewliw_coxme <- coxme(Surv(tstart, tstop, successfulseesawuse) ~ Relatedness + Numberofexperiencedrats + seeesawchange + (1|id_asfactor) + (1|Enclosure_asfactor), data = newliw)
cox.zph(fitnewliw_coxme, global=F)#portional hazard assumption is not met

fitnewliw_fp <- frailtyPenal(Surv(tstart, tstop, successfulseesawuse) ~ cluster(id_asfactor) + Relatedness + Numberofexperiencedrats + seeesawchange, data=newliw,hazard="Weibull", recurrentAG=T)

#re-run to compare Full siblings to No siblings and to compare 4 to 2 experienced rats
newliw <- within(newliw, Numberofexperiencedrats <- relevel(Numberofexperiencedrats, ref = "2"))
newliw <- within(newliw, Relatedness <- relevel(Relatedness, ref = "No siblings"))
fitnewliw_fp2 <- frailtyPenal(Surv(tstart, tstop, successfulseesawuse) ~ cluster(id_asfactor) + Relatedness + Numberofexperiencedrats + seeesawchange, data=newliw,hazard="Weibull", recurrentAG=T)

#null model
newliw <- within(newliw, Numberofexperiencedrats <- relevel(Numberofexperiencedrats, ref = "0"))
newliw <- within(newliw, Relatedness <- relevel(Relatedness, ref = "Mixed"))
fitnewliw_fp_null <- frailtyPenal(Surv(tstart, tstop, successfulseesawuse) ~ cluster(id_asfactor) +  seeesawchange, data=newliw,hazard="Weibull", recurrentAG=T)

#full-null model comparison
chi_s =-2*(fitnewliw_fp_null$logLik[1] - fitnewliw_fp$logLik[1])
df_x = fitnewliw_fp$npar - fitnewliw_fp_null$npar
pchisq(q = chi_s, df = df_x, lower.tail = F)
#any significant result is likely a type I error

fitnewliw_fp$logLik
fitnewliw_fp$npar
fitnewliw_fp$n.eventsbygrp

#number of random effects
length(fitnewliw_fp$theta)

#estimation of coefficients and p values
summary(fitnewliw_fp)
fitnewliw_fp
summary(fitnewliw_fp2)
fitnewliw_fp2


#Figure number of successes #####
load("ratssit_allrats.RData")
str(ratssit_allrats)
ratssit_allrats$number_exp_rats <- as.character(ratssit_allrats$Numberofexperiencedrats)
ratssit_allrats$number_exp_rats <- as.integer(ratssit_allrats$number_exp_rats)
ratssit_allrats <- ratssit_allrats[order(-ratssit_allrats$number_exp_rats),] 
ratssit_allrats
ratssit_allrats <- ratssit_allrats[order(-ratssit_allrats$number_exp_rats, ratssit_allrats$enclosure, ratssit_allrats$experience, -ratssit_allrats$numbersuccess),] 
ratssit_allrats
ratssit_allrats$idfig2

c("Col2E4N2-2", "Col2E4N2-4", "Col2E4N2-1", "Col2E4N2-3", "Col2E4N2-6", "Col2E4N2-5", "Col6E4N2-1", "Col6E4N2-4", "Col6E4N2-3", "Col6E4N2-2", "Col6E4N2-6", "Col6E4N2-5", "Col1E2N4-1", "Col1E2N4-2", "Col1E2N4-5", "Col1E2N4-4", "Col1E2N4-6", "Col1E2N4-3", "Col3E2N4-2", "Col3E2N4-1", "Col3E2N4-4", "Col3E2N4-6", "Col3E2N4-5", "Col3E2N4-3", "Col4E0N6-5", "Col4E0N6-1", "Col4E0N6-6", "Col4E0N6-4", "Col4E0N6-2", "Col4E0N6-3", "Col5E0N6-1", "Col5E0N6-5", "Col5E0N6-2", "Col5E0N6-3", "Col5E0N6-4", "Col5E0N6-6")

ratssit_allrats$idfig2 = with(ratssit_allrats, reorder(idfig2, number_exp_rats,  decreasing = TRUE))

ratssit_allrats$Numberofexperiencedrats = with(ratssit_allrats, reorder(Numberofexperiencedrats, numbersuccess, decreasing = TRUE))

library(tidyverse)
Figure_2 <- ratssit_allrats %>%
  mutate(idfig2 = fct_relevel(idfig2, 
                              "Col2E4N2-2", "Col2E4N2-4", "Col2E4N2-1", "Col2E4N2-3", "Col2E4N2-6", "Col2E4N2-5", "Col6E4N2-1", "Col6E4N2-4", "Col6E4N2-3", "Col6E4N2-2", "Col6E4N2-6", "Col6E4N2-5", "Col1E2N4-1", "Col1E2N4-2", "Col1E2N4-5", "Col1E2N4-4", "Col1E2N4-6", "Col1E2N4-3", "Col3E2N4-2", "Col3E2N4-1", "Col3E2N4-4", "Col3E2N4-6", "Col3E2N4-5", "Col3E2N4-3", "Col4E0N6-5", "Col4E0N6-1", "Col4E0N6-6", "Col4E0N6-4", "Col4E0N6-2", "Col4E0N6-3", "Col5E0N6-1", "Col5E0N6-5", "Col5E0N6-2", "Col5E0N6-3", "Col5E0N6-4", "Col5E0N6-6")) %>%
  ggplot(aes(x=idfig2, y=numbersuccess,fill=experience)) +
  geom_bar(stat="identity", position=position_dodge(), aes(fill = experience)) + 
  scale_fill_manual(values=c("grey","black")) +
  theme_bw(30)+ theme(panel.grid.major = element_blank(), panel.grid.minor = element_blank())+
  xlab("Individuals") + ylab("Number of successes") + labs(fill = "Experience")+
  geom_vline(xintercept=c(6.5, 12.5,18.5,24.5,30.5), linetype="dashed", linewidth=1.2)+
  scale_y_continuous(expand = expansion(mult = c(0, .1))) +
  theme(axis.text.x = element_text(size=20,colour ="black", face="bold", angle = 90, vjust = 0.5, hjust=1)) +
  theme(axis.text.y = element_text(size=20,colour ="black", face="bold"),axis.title=element_text(colour ="black", face="bold"))
Figure_2

png(filename = "Figure 2.png",
    width = 6000, height = 3000, units = "px", res = 300)
Figure_2
dev.off()

tiff(filename = "Figure 2.tiff",
     width = 6000, height = 3000, units = "px", res = 300)
Figure_2
dev.off()


#innovations novel and modified behaviour; number of successful manipulations by novel and modified behaviours####

head(likelihood_useofinnovation_successes_data)

dim(likelihood_useofinnovation_successes_data)

# fixed effect
plot(likelihood_useofinnovation_successes_data$experience)
table(likelihood_useofinnovation_successes_data$experience)

length(unique(likelihood_useofinnovation_successes_data$id_asfactor))
table(likelihood_useofinnovation_successes_data$Enclosure_asfactor)
table(likelihood_useofinnovation_successes_data$id_asfactor)

plot(likelihood_useofinnovation_successes_data$innovationuse)
table(likelihood_useofinnovation_successes_data$innovationuse)

#theoretically important random slope
#experience_within_Enclosure_asfactor: random slope

likelihood_useofinnovation_successes_data <- within(likelihood_useofinnovation_successes_data, Numberofexperiencedrats <- relevel(Numberofexperiencedrats, ref = "0"))
likelihood_useofinnovation_successes_data <- within(likelihood_useofinnovation_successes_data, Relatedness <- relevel(Relatedness, ref = "Mixed"))
likelihood_useofinnovation_successes_data$experience_dummy =as.numeric(likelihood_useofinnovation_successes_data$experience==levels(likelihood_useofinnovation_successes_data$experience)[2])
likelihood_useofinnovation_successes_data$experience_dummy = likelihood_useofinnovation_successes_data$experience_dummy - mean(likelihood_useofinnovation_successes_data$experience_dummy)

m_innovations <- glmer(innovationuse ~ experience + 
                         (1|id_asfactor) + 
                         (1 + experience_dummy ||Enclosure_asfactor), 
                       control = glmerControl(optimizer="bobyqa", optCtrl=list(maxfun=100000)),
                       data = likelihood_useofinnovation_successes_data,
                       family = binomial)
summary(m_innovations)$varcor


#null model 
m_innovations_null <- glmer(innovationuse ~ 1 + (1|id_asfactor) + (1 |Enclosure_asfactor), 
                            control = glmerControl(optimizer="bobyqa", optCtrl=list(maxfun=100000)),
                            data = likelihood_useofinnovation_successes_data,
                            family = binomial)


#full model vs null model
anova(m_innovations,m_innovations_null)

#model assumption about normally distributed random effects
summary(m_innovations)$varcor
ranef.diagn.plot(m_innovations)

#random effects
logLik(m_innovations)
summary(m_innovations)$ngrps

#number of random effects
nrow(as.data.frame(summary(m_innovations)$varcor))

#estimation
summary(m_innovations)

d <- droplevels(innovate_allrats %>% filter(numberoflifts > 0) %>% pull(experienceandsuccess))
legend_levels <- unique(levels(d))

innovate_allrats$number_exp_rats <- as.character(innovate_allrats$Numberofexperiencedrats)
innovate_allrats$number_exp_rats <- as.integer(innovate_allrats$number_exp_rats)
innovate_allrats$enclosure <- as.character(innovate_allrats$enclosure_asfactor)
innovate_allrats$enclosure <- as.integer(innovate_allrats$enclosure)

str(innovate_allrats)
innovate_allrats 
innovate_allrats <- innovate_allrats[order(-innovate_allrats$number_exp_rats, innovate_allrats$enclosure, innovate_allrats$relatedness, -innovate_allrats$numberoflifts, innovate_allrats$numb, innovate_allrats$experienceandsuccess),] 
#innovate_allrats$x <- 1:nrow(innovate_allrats)
innovate_allrats

innovate_allrats_for_fig <- innovate_allrats
library("xlsx")
# Write the first data set in a new workbook
write.xlsx(innovate_allrats_for_fig, file = "innovate_allrats_for_fig.xlsx", append = FALSE)
library("readxl")
# xls files
innovate_allrats_for_fig_ordered <- read_excel("innovate_allrats_for_fig.xlsx")
innovate_allrats_for_fig_ordered <- as.data.frame(innovate_allrats_for_fig_ordered)
innovate_allrats_for_fig_ordered
head(innovate_allrats_for_fig_ordered)
table(innovate_allrats_for_fig_ordered$experienceandsuccess)


library(tidyverse)

cbPalette <- c("#000000", "#56B4E9", "#009E73", "#D55E00")

Figure_5 <- ggplot(innovate_allrats_for_fig_ordered, aes(x=fct_reorder(idfig2, x), y=numberoflifts, fill=experienceandsuccess, pattern = experienceandsuccess)) + 
  geom_bar(stat="identity", width=0.7, position=position_dodge(width=0.8)) +
  theme_bw(30) + theme(panel.grid.major = element_blank(), panel.grid.minor = element_blank())+
  xlab("Individuals") + ylab("Number of lifts") + labs(fill = "Experience and success", face="bold") +
  geom_vline(xintercept=c(6.5, 12.5,18.5,24.5,30.5), linetype="dashed", linewidth=1.2) +
  #scale_y_continuous(expand = expansion(mult = c(0, .1))) +
  theme(axis.text.x = element_text(angle = 90, vjust = 0.5, hjust=1)) +
  theme(axis.text=element_text(size= 20, colour = "black",face="bold"),axis.title=element_text(face="bold"))+
  coord_fixed(ratio = 1/2) +
  geom_col_pattern()+
  scale_fill_manual(name = "Experience and success", values=c("Experienced and successful" = "#000000", "Naïve and successful" = "#56B4E9", "Naïve and unsuccessful" = "#009E73", "Experienced and unsuccessful" = "#D55E00"), breaks = legend_levels)+
  scale_pattern_manual(name = "Experience and success", values=c("Experienced and successful" = "none", "Naïve and successful" = "stripe", "Naïve and unsuccessful" = "crosshatch", "Experienced and unsuccessful" = "none"), breaks = legend_levels)
Figure_5

tiff(filename = "Figure 5.tiff",
     width = 6000, height = 2500, units = "px", res = 300)
Figure_5
dev.off()

png(filename = "Figure 5.png",
    width = 6000, height = 2500, units = "px", res = 300)
Figure_5
dev.off()

jpeg(filename = "Figure 5.jpeg",
    width = 6000, height = 2500, units = "px", res = 300)
Figure_5
dev.off()
