# Supplementary material for: Experimental evidence for social learning in semi-natural, wild-type Norway rats
Source: Sci Rep. 2025 Oct 27;15:37364. doi: 10.1038/s41598-025-25316-6 (PMC12559377; doi:10.1038/s41598-025-25316-6)
Supplement: Supplementary file 10 — Supplementary Material 10 [file 41598_2025_25316_MOESM10_ESM.xlsx]

## Sheet: Sheet1
id	idfig2	numb	enclosure_asfactor	relatedness	experience	Numberofexperiencedrats	numberoflifts	experienceandsuccess	number_exp_rats	enclosure	x
2e3	Col2E4N2-3	9	2	Mixed	experienced	4	2	Experienced and successful	4	2	1
2e3	Col2E4N2-3	9	2	Mixed	experienced	4	0	Experienced and unsuccessful	4	2	2
2e2	Col2E4N2-2	8	2	Mixed	experienced	4	1	Experienced and successful	4	2	3
2e2	Col2E4N2-2	8	2	Mixed	experienced	4	0	Experienced and unsuccessful	4	2	4
2e1	Col2E4N2-1	7	2	Mixed	experienced	4	0	Experienced and successful	4	2	5
2e1	Col2E4N2-1	7	2	Mixed	experienced	4	0	Experienced and unsuccessful	4	2	6
2e4	Col2E4N2-4	10	2	Mixed	experienced	4	0	Experienced and successful	4	2	7
2e4	Col2E4N2-4	10	2	Mixed	experienced	4	0	Experienced and unsuccessful	4	2	8
2e5	Col2E4N2-5	11	2	Mixed	naïve	4	0	Naïve and successful	4	2	9
2e5	Col2E4N2-5	11	2	Mixed	naïve	4	0	Naïve and unsuccessful	4	2	10
2e6	Col2E4N2-6	12	2	Mixed	naïve	4	0	Naïve and successful	4	2	11
2e6	Col2E4N2-6	12	2	Mixed	naïve	4	0	Naïve and unsuccessful	4	2	12
6e6	Col6E4N2-6	36	6	No siblings	naïve	4	29	Naïve and successful	4	6	13
6e6	Col6E4N2-6	36	6	No siblings	naïve	4	0	Naïve and unsuccessful	4	6	14
6e4	Col6E4N2-4	34	6	No siblings	experienced	4	9	Experienced and successful	4	6	15
6e4	Col6E4N2-4	34	6	No siblings	experienced	4	0	Experienced and unsuccessful	4	6	16
6e1	Col6E4N2-1	31	6	No siblings	experienced	4	0	Experienced and successful	4	6	17
6e1	Col6E4N2-1	31	6	No siblings	experienced	4	0	Experienced and unsuccessful	4	6	18
6e2	Col6E4N2-2	32	6	No siblings	experienced	4	0	Experienced and successful	4	6	19
6e2	Col6E4N2-2	32	6	No siblings	experienced	4	0	Experienced and unsuccessful	4	6	20
6e3	Col6E4N2-3	33	6	No siblings	experienced	4	0	Experienced and successful	4	6	21
6e3	Col6E4N2-3	33	6	No siblings	experienced	4	0	Experienced and unsuccessful	4	6	22
6e5	Col6E4N2-5	35	6	No siblings	naïve	4	0	Naïve and successful	4	6	23
6e5	Col6E4N2-5	35	6	No siblings	naïve	4	0	Naïve and unsuccessful	4	6	24
1e1	Col1E2N4-1	1	1	Full siblings	experienced	2	0	Experienced and successful	2	1	25
1e1	Col1E2N4-1	1	1	Full siblings	experienced	2	0	Experienced and unsuccessful	2	1	26
1e2	Col1E2N4-2	2	1	Full siblings	experienced	2	0	Experienced and successful	2	1	27
1e2	Col1E2N4-2	2	1	Full siblings	experienced	2	0	Experienced and unsuccessful	2	1	28
1e3	Col1E2N4-3	3	1	Full siblings	naïve	2	0	Naïve and successful	2	1	29
1e3	Col1E2N4-3	3	1	Full siblings	naïve	2	0	Naïve and unsuccessful	2	1	30
1e4	Col1E2N4-4	4	1	Full siblings	naïve	2	0	Naïve and successful	2	1	31
1e4	Col1E2N4-4	4	1	Full siblings	naïve	2	0	Naïve and unsuccessful	2	1	32
1e5	Col1E2N4-5	5	1	Full siblings	naïve	2	0	Naïve and successful	2	1	33
1e5	Col1E2N4-5	5	1	Full siblings	naïve	2	0	Naïve and unsuccessful	2	1	34
1e6	Col1E2N4-6	6	1	Full siblings	naïve	2	0	Naïve and successful	2	1	35
1e6	Col1E2N4-6	6	1	Full siblings	naïve	2	0	Naïve and unsuccessful	2	1	36
3e1	Col3E2N4-1	13	3	No siblings	experienced	2	0	Experienced and successful	2	3	37
3e1	Col3E2N4-1	13	3	No siblings	experienced	2	0	Experienced and unsuccessful	2	3	38
3e2	Col3E2N4-2	14	3	No siblings	experienced	2	0	Experienced and successful	2	3	39
3e2	Col3E2N4-2	14	3	No siblings	experienced	2	0	Experienced and unsuccessful	2	3	40
3e3	Col3E2N4-3	15	3	No siblings	naïve	2	0	Naïve and successful	2	3	41
3e3	Col3E2N4-3	15	3	No siblings	naïve	2	0	Naïve and unsuccessful	2	3	42
3e4	Col3E2N4-4	16	3	No siblings	naïve	2	0	Naïve and successful	2	3	43
3e4	Col3E2N4-4	16	3	No siblings	naïve	2	0	Naïve and unsuccessful	2	3	44
3e5	Col3E2N4-5	17	3	No siblings	naïve	2	0	Naïve and successful	2	3	45
3e5	Col3E2N4-5	17	3	No siblings	naïve	2	0	Naïve and unsuccessful	2	3	46
3e6	Col3E2N4-6	18	3	No siblings	naïve	2	0	Naïve and successful	2	3	47
3e6	Col3E2N4-6	18	3	No siblings	naïve	2	0	Naïve and unsuccessful	2	3	48
4e6	Col4E0N6-6	24	4	Full siblings	naïve	0	20	Naïve and unsuccessful	0	4	49
4e6	Col4E0N6-6	24	4	Full siblings	naïve	0	1	Naïve and successful	0	4	50
4e4	Col4E0N6-4	22	4	Full siblings	naïve	0	9	Naïve and unsuccessful	0	4	51
4e4	Col4E0N6-4	22	4	Full siblings	naïve	0	0	Naïve and successful	0	4	52
4e1	Col4E0N6-1	19	4	Full siblings	naïve	0	7	Naïve and unsuccessful	0	4	53
4e1	Col4E0N6-1	19	4	Full siblings	naïve	0	0	Naïve and successful	0	4	54
4e3	Col4E0N6-3	21	4	Full siblings	naïve	0	3	Naïve and unsuccessful	0	4	55
4e3	Col4E0N6-3	21	4	Full siblings	naïve	0	0	Naïve and successful	0	4	56
4e5	Col4E0N6-5	23	4	Full siblings	naïve	0	3	Naïve and unsuccessful	0	4	57
4e5	Col4E0N6-5	23	4	Full siblings	naïve	0	0	Naïve and successful	0	4	58
4e2	Col4E0N6-2	20	4	Full siblings	naïve	0	0	Naïve and successful	0	4	59
4e2	Col4E0N6-2	20	4	Full siblings	naïve	0	0	Naïve and unsuccessful	0	4	60
5e1	Col5E0N6-1	25	5	Mixed	naïve	0	15	Naïve and successful	0	5	61
5e1	Col5E0N6-1	25	5	Mixed	naïve	0	3	Naïve and unsuccessful	0	5	62
5e5	Col5E0N6-5	29	5	Mixed	naïve	0	2	Naïve and unsuccessful	0	5	63
5e5	Col5E0N6-5	29	5	Mixed	naïve	0	0	Naïve and successful	0	5	64
5e6	Col5E0N6-6	30	5	Mixed	naïve	0	2	Naïve and unsuccessful	0	5	65
5e6	Col5E0N6-6	30	5	Mixed	naïve	0	0	Naïve and successful	0	5	66
5e3	Col5E0N6-3	27	5	Mixed	naïve	0	1	Naïve and unsuccessful	0	5	67
5e3	Col5E0N6-3	27	5	Mixed	naïve	0	0	Naïve and successful	0	5	68
5e2	Col5E0N6-2	26	5	Mixed	naïve	0	0	Naïve and successful	0	5	69
5e2	Col5E0N6-2	26	5	Mixed	naïve	0	0	Naïve and unsuccessful	0	5	70
5e4	Col5E0N6-4	28	5	Mixed	naïve	0	0	Naïve and successful	0	5	71
5e4	Col5E0N6-4	28	5	Mixed	naïve	0	0	Naïve and unsuccessful	0	5	72
